# Supplementary material for: Resolving Acuticulata (Metridioidea: Enthemonae: Actiniaria), a clade containing many invasive species of sea anemones
Source: PLoS One. 2025 Aug 14;20(8):e0328544. doi: 10.1371/journal.pone.0328544 (PMC12352762; doi:10.1371/journal.pone.0328544)
Supplement: S1 Appendix — This appendix provides metadata for all samples used in the target sequence capture analysis. Information for each sample includes: family (as recovered in this analysis), genus, species (if applicable), sample code, voucher location, sequences provided by (if a sample was not sequenced in the sequencing run conducted by the authors of this study), sample provided by, locality information, notes. Samples listed as they appear (top to bottom) in Fig 1. (XLSX) [file pone.0328544.s001.xlsx]

## Sheet: Sheet1
family	genus	species	sample_code	voucher_location	sequences_provided_by	sample_provided_by	locality_information	notes
Antholobidae	Antholoba	achates	FI_533_3	AMNH_IZC 00500000	N/A	Falkland Islands Government Licence R33/2019 to HG	Falkland_Islands
Antholobidae	Antholoba	achates	Antholoba_achates	AMNH	A_Quattrini_(USNM)		Chilean_Patagonia
Antholobidae	Antholoba	achates	Antha_FI_64	AMNH_IZC 00500001	N/A	Falkland Islands Government Licence R33/2019 to HG	Falkland_Islands
Hormathiidae	Actinauge	richardi	Actinauge_richardi	AMNH	A_Quattrini_(USNM)		Ireland
Hormathiidae	Calliactis	tricolor	Callt_4	AMNH_IZC 00500002	N/A	FL FWC CID 1004497434 to MD	Florida
Hormathiidae	Calliactis	polypus	Callp_AMNH	AMNH_IZC_00331336	N/A	Estefanía Rodríguez	Baja_California_Sur_Mexico
Galatheanthemidae	Galatheanthemum	profundale	Galatheanthemum_cf_profundale	AMNH	A_Quattrini_(USNM)		Japan
Hormathiidae	Phelliactis	sp.	Phelliactis_sp	AMNH	A_Quattrini_(USNM)		Ireland
Isanthidae	Isoparactis	fionae	Isop_FI_29	AMNH_IZC 00500003	N/A	Falkland Islands Government Licence R33/2019 to HG	Falkland_Islands
Isanthidae	Isoparactis	fionae	FI_36	AMNH_IZC 00500004	N/A	Falkland Islands Government Licence R33/2019 to HG	Falkland_Islands
Isanthidae	Isoparactis	fionae	FI_37	AMNH_IZC 00500005	N/A	Falkland Islands Government Licence R33/2019 to HG	Falkland_Islands
Isanthidae	Isoparactis	fionae	FI_38	AMNH_IZC 00500006	N/A	Falkland Islands Government Licence R33/2019 to HG	Falkland_Islands
Metriidae	Metridium	senile	Metridium_senile	AMNH	A_Quattrini_(USNM)		Maine_USA
Acricoactinidae	Acricoactis	brachyacontis	Acri_ADK_10	AMNH_IZC 00500007	N/A	Paul Larson	Alaska_USA
Diadumenidae	Diadumene	lineata	Diadl_DART	AMNH_IZC 00500008	N/A	Jim Carleton	Nova_Scotia
Diadumenidae	Diadumene	leucolena	Diadumene_leucolena	MZUSP_2473	A_Quattrini_(USNM)		Brazil
Diadumenidae	Diadumene	sp.	Diadspec_MAND	ZRC_CNI_0534	N/A	Daphne Fautin	Singapore
Diadumenidae	Diadumene	neozelanica	Diadspecie_WS2	AMNH_IZC 00500009	N/A	Heather Glon	New_Zealand	white striped specimen
Diadumenidae	Diadumene	neozelanica	Diadn_N_91_1	NIWA_144091-1	N/A		New_Zealand
Diadumenidae	Diadumene	sp.	Diadsp_FG_07	AMNH_IZC 00500010	N/A	FL FWC CID 1004497434 to MD	Florida_USA	pink
Diadumenidae	Diadumene	paranaensis	Diadp_GAIL	AMNH_IZC 00500011	N/A	Daphne Fautin	California_USA
Diadumenidae	Diadumene	sp.	Diadspeci_orange	AMNH_IZC 00500012	N/A	Jim Carleton	Massachusetts_USA
Diadumenidae	Diadumene	sp.	Diadl_DL_CB	AMNH_IZC 00500013	N/A	Jim Carleton	Oregon_USA
Sagartiidae I	Sagartiogeton	awii	Antipodactis_awii	AMNH	A_Quattrini_(USNM)		Arctic_Ocean
Sagartiidae I	Sagartiidae	sp.	Red_Brooding_FI_39	AMNH_IZC 00500014	N/A	Falkland Islands Government Licence R33/2019 to HG	Falkland_Islands	red brooding anemone
Sagartiidae I	Anthothoe	chilensis	FI_40	AMNH_IZC 00500015	N/A	Falkland Islands Government Licence R33/2019 to HG	Falkland_Islands
Sagartiidae I	Anthothoe	chilensis	FI_533_2b	AMNH_IZC 00500016	N/A	Falkland Islands Government Licence R33/2019 to HG	Falkland_Islands
Sagartiidae I	Anthothoe	chilensis	FI_73	AMNH_IZC 00500017	N/A	Falkland Islands Government Licence R33/2019 to HG	Falkland_Islands
Sagartiidae I	Anthothoe	chilensis	FI_532_6	AMNH_IZC 00500018	N/A	Falkland Islands Government Licence R33/2019 to HG	Falkland_Islands
Sagartiidae I	Anthothoe	chilensis	Anthc_FI_Unid_22	AMNH_IZC 00500019	N/A	Falkland Islands Government Licence R33/2019 to HG	Falkland_Islands
Sagartiidae II	Actinothoe	sp.	Actisp_PML	AMNH_IZC 00500020	N/A	Bernard Picton	New_Zealand
Sagartiidae II	Anthothoe	albocincta	Antha	AMNH_IZC 00500021	N/A	Meg Daly	New_Zealand
Sagartiidae III	Cylista	elegans	Sagae_5_1	AMNH_IZC 00500022	N/A	Meg Daly	Northern_Ireland
Sagartiidae III	Cylista	troglodytes	Sagartia_troglodytes	KUNHM	A_Quattrini_(USNM)		Ireland
Sagartiidae III	Cereus	herpetodes	Cereh	AMNH_IZC 00500023	N/A	Meg Daly	Chile
Sagartiidae IV	Acuticulata	indet.	Parasp_ONIO	AMNH_IZC 00500024	N/A	FL FWC CID 1004497434 to MD	Florida_USA
Sagartiidae IV	Verrillactis	paguri	Verip_39	CASIZ_198139	N/A		Philippines
Sagartiidae IV	Paraiptasia	radiata	Paipr	AMNH_IZC 00500025	N/A	Roger Goodwill	Singapore
Sagartiidae IV	Neoaiptasia	morbilla	Neoam_26	CASIZ_198126	N/A		Saipan
Aiptasiidae	Aiptasiogeton	sp.	Diadspe_FG20	AMNH_IZC 00500026	N/A	FL FWC CID 1004497434 to MD	Florida_USA	found in a rope washed up on Key Biscayne
Aiptasiidae	Aiptasiogeton	eruptaurantia	Aipge_PJM_2	NCSM_15500	N/A		Rhode_Island
Aiptasiidae	Aiptasiogeton	hyalinus	Aipgh_AD_21	AMNH_6120.4	N/A		Northern_Ireland
Aiptasiidae	Exaiptasia	diaphana	Exaiptasia_diaphana	10.1073/pnas.1513318112	NCBI_GenBank		N/A
Aiptasiidae	Exaiptasia	diaphana	Exaiptasia_pallida	10.3389/fcell.2022.900321	NCBI_GenBank		N/A
Aiptasiidae	Aiptasiomorpha	texaensis	Aipmt_FSBC	FCBC_72272	N/A	Paul Larson	Florida_USA
Aiptasiidae	Bellactis	lux	Bellsp_AD_28	FCBC_138889	N/A	Paul Larson	Florida_USA
Aiptasiidae	Bartholomea	annulata	Barta_BH_39	AMNH_IZC 00500027	N/A	Ben Titus	Bahamas
Aiptasiidae	Laviactis	lucida	Laviactis_lucida	AMNH	A_Quattrini_(USNM)		Panama
Aiptasiidae	Aiptasia	mutabilis	Aiptm_AD_16	AMNH_5517.3	N/A		England
Aliciidae	Alicia	sansibarensis	Alicia_sansibarensis	AMNH	A_Quattrini_(USNM)		South_Africa
Aliciidae	Alicia	sansibarensis	Alics_196882	CASIZ_196882	N/A		Philippines
Aliciidae	Alicia	sansibarensis	Alicsan_MAB_41	CASIZ_196900	N/A		Philippines
Aliciidae	Lebrunia	neglecta	Lebrunia_danae	AMNH	A_Quattrini_(USNM)		Panama
Aliciidae	Acuticulata	indet.	MOO_73	USNM_1429254	A_Quattrini_(USNM)		Mo'orea
Aliciidae	Phyllodiscus	semoni	Phyls_CAL_06	CASIZ_196988	N/A		Philippines
Aliciidae	Triactis	producta	Triap_MAB_36	CASIZ_196907	N/A		Philippines
Gonactiniidae	Gonactinia	prolifera	Gonap_Norway	AMNH_IZC 00500028	N/A	Erling Svenson	Norway
Gonactiniidae	Protanthea	sp.	Protsp_Blane	AMNH_IZC_00361526	N/A	Estefanía Rodríguez	Spain
Gonactiniidae	Protanthea	simplex	Prots_Norway	AMNH_IZC 00500029	N/A	Erling Svenson	Norway
Boloceroididae	Bunodeopsis	sp.	MOO_94	USNM_1435441	A_Quattrini_(USNM)		Mo'orea
Boloceroididae	Bunodeopsis	sp.	Bunosp_CAL_23	CASIZ_201167	N/A		Philippines
Boloceroididae	Bunodeopsis	sp.	Bolom_198131	CASIZ_198131	N/A		Philippines
Boloceroididae	Bunodeopsis	sp.	MOO_59	USNM_1430614	A_Quattrini_(USNM)		Mo'orea
Boloceroididae	Bunodeopsis	sp.	Bolomcm_CAL_16	CASIZ_201168	N/A		Philippines
Boloceroididae	Bunodeopsis	globulifera	Bunodeopsis_sp	AMNH	A_Quattrini_(USNM)		Panama
Boloceroididae	Boloceroides	sp.	MOO_90	USNM_1430440	A_Quattrini_(USNM)		Mo'orea
Boloceroididae	Boloceroides	sp.	MOO_31	USNM_1431021	A_Quattrini_(USNM)		Mo'orea
Boloceroididae	Boloceroides	sp.	Bolocfm_CAL_23	CASIZ_196980	N/A		Philippines
Boloceroididae	Boloceroides	sp.	Bolomcmu_CAL_23	CASIZ_201187	N/A		Philippines
Boloceroididae	Boloceroides	sp.	MOO_83	USNM_1435443	A_Quattrini_(USNM)		Mo'orea
Boloceroididae	Boloceroides	sp.	Bolomc_CAL_15	CASIZ_197000	N/A		Philippines
Boloceroididae	Boloceroides	sp.	Bolomcmur_MAB_48_2	CASIZ_196955	N/A		Philippines
Actinostoliidae	Stomphia	diademon	Stomphia_didemon	KUNHM	A_Quattrini_(USNM)		Washington_USA
